# Supplementary material for: Comprehensive Analysis of Formin Genes Reveals Their Roles in Tissue Development and Cold Stress Responses in Brassica rapa
Source: Genes (Basel). 2026 Feb 9;17(2):207. doi: 10.3390/genes17020207 (PMC12941170; doi:10.3390/genes17020207)
Supplement: Supplementary file 1 [file genes-17-00207-s001.zip]

Archive with 6 entries (6 files):
- Supplementary Figures.pdf
- Table S1. The source of transcriptome data under different tissues and Cold treatments.xlsx
- Table S2. List of primers used for qRT-PCR.xlsx
- Table S3. The co-expression of the genes BrFH15 and BrFH18 in flowers.xlsx
- Table S4. The co-expression of the genes BrFH2, BrFH27 and BrFH19 in response to cold stress.xlsx
- Table S5. The classification and genomic data source of 8 species.xlsx
