# Supplementary material for: Comprehensive Analysis of Formin Genes Reveals Their Roles in Tissue Development and Cold Stress Responses in Brassica rapa
Source: Genes (Basel). 2026 Feb 9;17(2):207. doi: 10.3390/genes17020207 (PMC12941170; doi:10.3390/genes17020207)
Supplement: Supplementary file 1 [file genes-17-00207-s001.zip › Table S1. The source of transcriptome data under different tissues and Cold treatments.xlsx]

## Sheet: Sheet1
Table S1. The source of transcriptome data under different tissues and Cold treatments.
Treatment/Tissues	Treatment_name	SRR_ids
Cold	L7CK-1	SRR9586832
	L7CK-2	SRR9586829
	L7CK-3	SRR9586830
	L7CT-1	SRR9586834
	L7CT-2	SRR9586835
	L7CT-3	SRR9586827
	T2CK-1	SRR9586831
	T2CK-2	SRR9586836
	T2CK-3	SRR9586837
	T2CT-1	SRR9586828
	T2CT-2	SRR9586826
	T2CT-3	SRR9586833
Tissues	leaf1	SRR31513224
	leaf2	SRR31513233
	leaf3	SRR31513232
	stem1	SRR31513225
	stem2	SRR31513226
	stem3	SRR31513227
	root1	SRR31513228
	root2	SRR31513229
	root3	SRR31513230
	flower1	SRR31513231
	flower2	SRR31513234
	flower3	SRR31513235
*: L7CK represents the treatments under normal treatment in strong cold tolerance;L7CT represents the treatments under cold treatment in strong cold tolerance; T2CK represents the treatments under normal treatment in low cold tolerance; T2CT represents the treatments under cold treatment in low cold tolerance.
