# Supplementary material for: Comprehensive Analysis of Formin Genes Reveals Their Roles in Tissue Development and Cold Stress Responses in Brassica rapa
Source: Genes (Basel). 2026 Feb 9;17(2):207. doi: 10.3390/genes17020207 (PMC12941170; doi:10.3390/genes17020207)
Supplement: Supplementary file 1 [file genes-17-00207-s001.zip › Table S2. List of primers used for qRT-PCR.xlsx]

## Sheet: primer
Table S2. List of primers used for qRT-PCR.
Gene ID	Gene name	Forward primer （5'-3')	Reverse primer （5'-3')
Bra039561	BrFH1	CGAGAAAGCTTTAACTGGGTTC	ATTTGCCATGGAAGTAATCAGC
Bra035415	BrFH2	CAACTTTGATGGTGACCTCATG	CATGGCCTTCTGTTAACAAGTC
Bra028684	BrFH3	TCGTCGCTCAGCTACAAGAC	ATTTGACTCCGCTGCTCTCC
Bra000328	BrFH6	CCCCGTCCCCTTCTCC	AGGTGTTTATCCTGCGGTGG
Bra001148	BrFH8	CTGTCTTTGCCTAAAACGACAA	TGGAGCTCCGTTTTTACCTAAT
Bra017889	BrFH11	ATCGCCTCTTACAGTTAACCAA	TTTCCCATTTCCTGGTCGTTTA
Bra024447	BrFH17	CCTTATCCACAGAACAAGCCTA	TGACTTATCCTGAGTAATCGCC
Bra016233	BrFH19	GAGAATAGCTCCGACGAAAGAG	CTCTTTACACGCTAAATCCAGC
Bra024640	BrFH23	CAAGAAGAACAATCAGCGATCC	ATGGTTAGCAATCTCTGGGTAG
Bra009306	BrFH25	TGACGGTTATGGAATATCCTCG	CATAAACGCAAGAATAGGCCAA
Bra002668	BrFH27	AGAACTCTCCTTGTCCGAAAAT	CGCCAAAGTAGAGAATTAAGCC
