# Supplementary material for: Comprehensive Analysis of Formin Genes Reveals Their Roles in Tissue Development and Cold Stress Responses in Brassica rapa
Source: Genes (Basel). 2026 Feb 9;17(2):207. doi: 10.3390/genes17020207 (PMC12941170; doi:10.3390/genes17020207)
Supplement: Supplementary file 1 [file genes-17-00207-s001.zip › Table S3. The co-expression of the genes BrFH15 and BrFH18 in flowers.xlsx]

## Sheet: Sheet1
Table S3. The co-expression of BrFH15 and BrFH18 in flowers.
	Co-exprssion gene	Athalina gene	Gene name
BrFH15	Bra007067	AT3G54340.1	AP3
BrFH15	Bra018911	AT1G51460.1	ABCG13
BrFH15	Bra019903	AT1G10770.1
BrFH15	Bra023621	AT5G17480.1	APC1
BrFH15	Bra024456	AT4G30200.2	VEL1
BrFH15	Bra028699	AT1G69940.1	PPME1
BrFH15	Bra029245	AT5G62850.2	SWEET
BrFH15	Bra031101	AT2G19770.1	PRF5
BrFH15	Bra032333	AT1G29750.1	RKF1
BrFH15	Bra032334	AT1G29760.1	SEIPIN2
BrFH15	Bra032662	AT1G02065.2	SPL8
BrFH15	Bra032807	AT1G24400.1	AATL2
BrFH15	Bra035907	AT5G62165.11	AGL42
BrFH15	Bra036233	AT4G02940.1	ALKBH10B
BrFH15	Bra036711	AT2G19690.1	PLA2-BETA
BrFH15	Bra037308	AT1G02080.1	NOT1
BrFH15/BrFH18	Bra010535	AT4G35420.1	DRL1
BrFH15/BrFH18	Bra010886	AT1G28270.1	RALFL4
BrFH15/BrFH18	Bra010955	AT1G24260.3	SEP3
BrFH15/BrFH18	Bra011021	AT1G26310.1	AGL10
BrFH15/BrFH18	Bra011483	AT4G33970.1	LRX11
BrFH15/BrFH18	Bra011898	AT4G38460.1	SSU
BrFH15/BrFH18	Bra013442	AT4G20050.7	PGF11
BrFH15/BrFH18	Bra014099	AT1G48020.1	PMEI1
BrFH15/BrFH18	Bra014308	AT1G52030.3	MBP2
BrFH15/BrFH18	Bra014776	AT3G55090.1	ABCG16
BrFH15/BrFH18	Bra017257	AT2G36190.1	CWINV4
BrFH15/BrFH18	Bra030891	AT1G54280.3	ALA6
BrFH15/BrFH18	Bra033598	AT4G39110.1	BUPS1
BrFH15/BrFH18	Bra034290	AT1G17560.1	HLL
BrFH15/BrFH18	Bra037588	AT3G18360.1	VQ20
BrFH15/BrFH18	Bra038701	AT3G12160.1	RABA4D
BrFH15/BrFH18	Bra039378	AT3G13220.1	ABCG26
BrFH18	Bra025562	AT3G62440.1	SAF1
BrFH18	Bra033834	AT1G18450.1	ARP4
BrFH18	Bra034665	AT4G34940.1	ARO1
