# Supplementary material for: Comprehensive Analysis of Formin Genes Reveals Their Roles in Tissue Development and Cold Stress Responses in Brassica rapa
Source: Genes (Basel). 2026 Feb 9;17(2):207. doi: 10.3390/genes17020207 (PMC12941170; doi:10.3390/genes17020207)
Supplement: Supplementary file 1 [file genes-17-00207-s001.zip › Table S4. The co-expression of the genes BrFH2, BrFH27 and BrFH19 in response to cold stress.xlsx]

## Sheet: Sheet1
Table S4. The co-expression of BrFH2, BrFH27 and BrFH19 in response to cold stress.
	Co-exprssion gene	Athalina gene	Gene name
BrFH2/BrFH27	Bra040870	AT2G17840	ERD7
BrFH2/BrFH27	Bra015634	AT1G78080	RAP2.4
BrFH2/BrFH27	Bra038725	AT3G12490	CYSB
BrFH2/BrFH27	Bra026737	AT1G15950	CCR1
BrFH2/BrFH27	Bra040247	AT3G05890	RCI2B
BrFH2/BrFH27	Bra022585	AT5G52300	LTI65
BrFH2/BrFH27	Bra000326	AT2G43790	MPK6
BrFH2/BrFH27	Bra009583	AT5G02500	HSC70-1
BrFH2/BrFH27	Bra025819	AT1G20450	ERD10
BrFH2/BrFH27	Bra035848	AT5G63320	NPX1
BrFH2/BrFH27	Bra020342	AT5G58970	UCP2
BrFH2/BrFH27	Bra019599	AT3G49530	NAC062
BrFH2/BrFH27	Bra026271	AT4G28270	RMA2
BrFH2/BrFH27	Bra004214	AT1G67280
BrFH2/BrFH27	Bra017741	AT4G35985
BrFH2/BrFH27	Bra024023	AT4G31120	SKB1
BrFH2/BrFH27	Bra039975	AT5G65940	CHY1
BrFH2/BrFH27	Bra014430	AT3G61580	SLD1
BrFH2/BrFH27	Bra002674	AT5G58070	TIL
BrFH2/BrFH27	Bra040578	AT4G16420	ADA2B
BrFH2/BrFH27	Bra012676	AT4G17090	CT-BMY
BrFH2/BrFH27	Bra003732	AT1G76180	ERD14
BrFH2/BrFH27	Bra032022	AT3G03050	CSLD3
BrFH2/BrFH27	Bra010463	AT4G25490	CBF1
BrFH2/BrFH27	Bra034402	AT1G35720	ANNAT1
BrFH2/BrFH27	Bra009441	AT5G04590	SIR
BrFH2/BrFH27	Bra034648	AT4G34710	ADC2.1
BrFH2/BrFH27	Bra033520	AT4G15910	DI21
BrFH2/BrFH27	Bra031349	AT3G22310	PMH1
BrFH2/BrFH27	Bra003091	AT5G53000	TAP46
BrFH2/BrFH27	Bra037056	AT4G13850	GR-RBP2
BrFH2/BrFH27	Bra017672	AT4G34710	ADC2.2
BrFH2/BrFH27	Bra027670	AT1G63940	MDAR6
BrFH27	Bra002528	AT5G59820	RHL41
BrFH19	Bra035992	AT5G43760	KCS20
BrFH19	Bra018850	AT1G50460	HKL1
BrFH19	Bra031663	AT1G09350	GolS3
BrFH19	Bra018423	AT1G10760	SEX1
BrFH19	Bra040169	AT4G17615	CBL1
BrFH19	Bra032622	AT1G01140	CIPK9
BrFH19	Bra020445	AT5G57380	VIN3
BrFH19	Bra001171	AT3G05880	RCI2A
BrFH19	Bra033309	AT1G02270
BrFH19	Bra004928	AT2G45660	AGL20
