# Supplementary material for: Comprehensive Analysis of Formin Genes Reveals Their Roles in Tissue Development and Cold Stress Responses in Brassica rapa
Source: Genes (Basel). 2026 Feb 9;17(2):207. doi: 10.3390/genes17020207 (PMC12941170; doi:10.3390/genes17020207)
Supplement: Supplementary file 1 [file genes-17-00207-s001.zip › Table S5. The classification and genomic data source of 8 species.xlsx]

## Sheet: Sheet1
Table S5. The classification and genomic data source of 8 species.
Species	Phylum	Class	Order	Family	Division	Version	Database Name	Database_download links
Botryococcus braunii	Chlorophytina	Mamiellophyceae	Mamiellales	Bathycoccaceae	Chlorophytina	v2.1	Phytozome	https://phytozome-next.jgi.doe.gov/info/Bbraunii_v2_1
Marchantia polymorpha	Marchantiophyta	Marchantiopsida	Marchantiales	Marchantiaceae	Bryophyta	v3.1	Phytozome	https://phytozome-next.jgi.doe.gov/info/Mpolymorpha_v3_1
Salvinia cucullata	Tracheophyta	Equisetopsida	Salviniales	Salviniaceae	Propteridophyta	v1.2	fernbase	https://fernbase.org/ftp/Salvinia_cucullata/Salvinia_asm_v1.2/
Ginkgo biloba	Tracheophyta	Pinopsida	Ginkgoales	Ginkgoaceae	Gymnospermae	v1.0	GigaDB	http://gigadb.org/dataset/100613
Amborella trichopoda	Tracheophyta	Magnoliopsida	Amborellales	Amborellaceae	Basal_angiossperms	v1.0	Ensembl Plants	https://plants.ensembl.org/info/data/ftp/index.html
Liriodendron tulipifera	Tracheophyta	Magnoliopsida	Magnoliales	Magnoliaceae	Magnoliids	v1.1	Phytozome	https://phytozome-next.jgi.doe.gov/info/LtulipiferaYP108A_v1_1
Oryza sativa	Tracheophyta	Magnoliopsida	Poales	Poaceae	Monocots	v7.0	Phytozome	https://phytozome-next.jgi.doe.gov/info/Osativa_v7_0
Brassica rapa	Tracheophyta	Magnoliopsida	Brassicales	Brassicaceae	Eudicots	v1.5	BRAD	http://www.brassicadb.cn/#/Download/
